# Supplementary material for: Decreased Levels of Soluble CD44 in a High-Risk Population following a Smoking Cessation Program
Source: Int J Environ Res Public Health. 2021 Dec 14;18(24):13174. doi: 10.3390/ijerph182413174 (PMC8700947; doi:10.3390/ijerph182413174)
Supplement: Supplementary file 1 [file ijerph-18-13174-s001.zip]

Archive with 1 entries (1 files):
- ijerph-1493665-supplementary.pdf
